# Supplementary material for: Ectopic Expression of Arabidopsis thaliana zDof1.3 in Tomato (Solanum lycopersicum L.) Is Associated with Improved Greenhouse Productivity and Enhanced Carbon and Nitrogen Use
Source: Int J Mol Sci. 2022 Sep 23;23(19):11229. doi: 10.3390/ijms231911229 (PMC9570051; doi:10.3390/ijms231911229)
Supplement: Supplementary file 1 [file ijms-23-11229-s001.zip]

Archive with 1 entries (1 files):
- ijms-1901155-supplementary.pdf
